# Supplementary material for: Characterization of IgG Antibody Response against SARS-CoV-2 (COVID-19) in the Cypriot Population
Source: Microorganisms. 2021 Dec 31;10(1):85. doi: 10.3390/microorganisms10010085 (PMC8777616; doi:10.3390/microorganisms10010085)
Supplement: Supplementary file 1 [file microorganisms-10-00085-s001.zip]

Archive with 1 entries (1 files):
- microorganisms-1437335-supplementary.pdf
